# Supplementary material for: β-Arrestin 1 Differentially Modulates cAMP and ERK Pathways Downstream of the FSH Receptor
Source: Curr Issues Mol Biol. 2025 Dec 16;47(12):1051. doi: 10.3390/cimb47121051 (PMC12732243; doi:10.3390/cimb47121051)
Supplement: Supplementary file 1 [file cimb-47-01051-s001.zip]

Archive with 1 entries (1 files):
- cimb-4009859-supplementary.pdf
